# Supplementary material for: Feasibility Study on Using Dynamic Contrast Enhanced MRI to Assess the Effect of Tyrosine Kinase Inhibitor Therapy within the STAR Trial of Metastatic Renal Cell Cancer
Source: Diagnostics (Basel). 2021 Jul 20;11(7):1302. doi: 10.3390/diagnostics11071302 (PMC8306403; doi:10.3390/diagnostics11071302)
Supplement: Supplementary file 1 [file diagnostics-11-01302-s001.zip]

Archive with 1 entries (1 files):
- diagnostics-1244214-supplementary.pdf
